# Supplementary material for: Differential Expression Analysis of Single-Cell RNA-Seq Data: Current Statistical Approaches and Outstanding Challenges
Source: Entropy (Basel). 2022 Jul 18;24(7):995. doi: 10.3390/e24070995 (PMC9315519; doi:10.3390/e24070995)
Supplement: Supplementary file 1 [file entropy-24-00995-s001.zip]

Archive with 1 entries (1 files):
- entropy-1757058-supplementary.pdf
